# Supplementary material for: Production and Characterization of Peptide Antibodies to the C-Terminal of Frameshifted Calreticulin Associated with Myeloproliferative Diseases
Source: Int J Mol Sci. 2022 Jun 18;23(12):6803. doi: 10.3390/ijms23126803 (PMC9223637; doi:10.3390/ijms23126803)
Supplement: Supplementary file 1 [file ijms-23-06803-s001.zip]

Archive with 1 entries (1 files):
- ijms-1695551-supplementary.pptx
